# Supplementary material for: Tetrasubstituted Pyrrole Derivative Mimetics of Protein–Protein Interaction Hot-Spot Residues: A Promising Class of Anticancer Agents Targeting Melanoma Cells
Source: Molecules. 2023 May 18;28(10):4161. doi: 10.3390/molecules28104161 (PMC10223356; doi:10.3390/molecules28104161)
Supplement: Supplementary file 1 [file molecules-28-04161-s001.zip]

Archive with 1 entries (1 files):
- molecules-2343793-supplementary.pdf
